# Supplementary material for: The Citizen Phage Library: Rapid Isolation of Phages for the Treatment of Antibiotic Resistant Infections in the UK
Source: Microorganisms. 2024 Jan 25;12(2):253. doi: 10.3390/microorganisms12020253 (PMC10893117; doi:10.3390/microorganisms12020253)
Supplement: Supplementary file 1 [file microorganisms-12-00253-s001.zip]

Archive with 2 entries (2 files):
- microorganisms-2789885 Supplementary Material_01.pdf
- microorganisms-2789885 Supplementary Material_02_Figure S6.pdf
